# Supplementary material for: Chinese Herbal Preparation SaiLuoTong Alleviates Brain Ischemia via Nrf2 Antioxidation Pathway–Dependent Cerebral Microvascular Protection
Source: Front Pharmacol. 2021 Nov 2;12:748568. doi: 10.3389/fphar.2021.748568 (PMC8593255; doi:10.3389/fphar.2021.748568)
Supplement: Supplementary file 1 [file DataSheet1.xlsx]

## Sheet: Figure1b
Obj#	Area	Obj#	Area						Obj#	Area	Obj#	Area
1-1正面		1-1正面总							1-2背面		1-2背面总
1	21.0557	1	82.3049						1	34.7534	1	134.862
2	45.5288	2	143.69						2	48.7886	2	148.223
3	37.6768	3	151.5						3	50.4759	3	171.223
4	32.5988	4	170.094						4	35.85	4	173.969
5	20.3311	5	174.306		31.4382	144.379	21.7748		5	14.183	5	150.75		36.8102	155.805	23.6257		21.7748	23.6257	22.7003
2-1		2-1							2-2		2-2
1	26.4598	1	89.8872						1	50.3242	1	129.668
2	61.3351	2	150.779						2	58.544	2	159.004
3	64.3965	3	159.353						3	41.6183	3	171.968
4	37.124	4	164.457						4	16.9025	4	136.73
5	13.2458	5	127.175		40.5122	138.33	29.2866		5	8.90322	5	144.677		35.2584	148.409	23.7576		29.2866	23.7576	26.5221
3-1		3-1							3-2		3-2
1	19.5424	1	82.0262						1	31.6181	1	133.29
2	52.7705	2	144.918						2	56.648	2	160.453
3	63.2217	3	169.262						3	43.5508	3	176.488
4	35.5686	4	184.513						4	20.8899	4	176.21
5	11.7385	5	172.359		36.5683	150.616	24.2793		5	7.23391	5	134.189		31.9881	156.126	20.4887		24.2793	20.4887	22.384
4-1		4-1							4-2		4-2
1	8.0887	1	70.7958						1	19.9316	1	132.391
2	30.1281	2	136.83						2	23.9843	2	160.685
3	55.133	3	153.23						3	45.0082	3	178.29
4	30.747	4	175.949						4	36.807	4	189.208
5	7.8924	5	186.796		26.3978	144.72	18.2406		5	11.8059	5	168.019		27.5074	165.719	16.5989		18.2406	16.5989	17.4197
5-1		5-1							5-2		5-2
1	24.3318	1	102.513						1	30.2771	1	140.911
2	57.3374	2	165.284						2	61.7642	2	183.368
3	65.856	3	191.027						3	58.1428	3	200.562
4	54.1893	4	199.226						4	43.0044	4	205.285
5	17.4832	5	202.077		43.8395	172.025	25.4844		5	0.840613	5	176.746		38.8058	181.374	21.3954		25.4844	21.3954	23.4399
6-1		6-1							6-2		6-2
1	0	1	76.7484						1	0	1	123.474
2	3.60428	2	132.977						2	13.4666	2	153.805
3	17.704	3	162.522						3	49.0266	3	177.937
4	0	4	178.921						4	8.62563	4	174.573
5	5.44272	5	178.184		5.3502	145.87	3.66778		5	7.72144	5	144.547		15.768	154.867	10.1817		3.66778	10.1817	6.92472
7-1		7-1							7-2		7-2
1	15.9218	1	83.3788						1	22.5492	1	138.15
2	37.5802	2	140.593						2	45.918	2	169.904
3	54.7322	3	172.711						3	48.2899	3	190.065
4	34.7469	4	187.408						4	40.3323	4	189.178
5	28.9	5	190.364		34.3762	154.891	22.1938		5	21.1373	5	157.551		35.6453	168.969	21.0957		22.1938	21.0957	21.6448
8-1		8-1							8-2		8-2
1	29.7823	1	87.444						1	29.0284	1	113.034
2	52.7761	2	128.223						2	54.0845	2	142.042
3	53.9169	3	147.215						3	52.0244	3	157.382
4	34.0846	4	160.176						4	26.9885	4	152.957
5	13.2797	5	156.641		36.7679	135.94	27.0472		5	16.872	5	122.181		35.7996	137.519	26.0324		27.0472	26.0324	26.5398
9-1		9-1							9-2		9-2
1	0	1	72.4491						1	0	1	129.886
2	9.41212	2	131.466						2	12.0126	2	161.236
3	13.3935	3	164.078						3	11.0203	3	177.348
4	10.5779	4	182.217						4	5.58232	4	192.035
5	0	5	193.13		6.67671	148.668	4.49102		5	0	5	161.935		5.72304	164.488	3.47931		4.49102	3.47931	3.98516
10-1		10-1							10-2		10-2
1	33.277	1	106.541						1	39.2966	1	142.943
2	51.8886	2	140.014						2	57.2983	2	161.186
3	52.615	3	156.274						3	57.4826	3	179.341
4	36.2765	4	181.414						4	56.6815	4	189.433
5	21.0488	5	187.189		39.0212	154.287	25.2914		5	21.3341	5	157.778		46.4186	166.136	27.9401		25.2914	27.9401	26.6157
11-1		11-1							11-2		11-2
1	18.7143	1	91.0216						1	30.4768	1	138.039
2	49.9883	2	139.473						2	51.7538	2	155.463
3	63.6121	3	162.82						3	67.5983	3	172.879
4	46.226	4	173.687						4	34.5678	4	161.384
5	37.3031	5	157.222		43.1688	144.845	29.8035		5	34.2942	5	120.542		43.7382	149.661	29.2247		29.8035	29.2247	29.5141
12-1		12-1							12-2		12-2
1	10.3988	1	74.6037						1	21.2091	1	126.987
2	16.6078	2	128.365						2	16.6147	2	159.908
3	49.4733	3	162.407						3	40.3052	3	179.567
4	26.2433	4	185.798						4	33.4325	4	190.512
5	0	5	190.787		20.5446	148.392	13.8448		5	0	5	170.128		22.3123	165.421	13.4882		13.8448	13.4882	13.6665
13-1		13-1							13-2		13-2
1	16.6761	1	94.3798						1	24.1952	1	133.384
2	50.7018	2	142.169						2	50.2139	2	163.538
3	62.1336	3	166.372						3	53.5995	3	178.933
4	35.7976	4	178.091						4	43.1728	4	187.251
5	12.0353	5	185.062		35.4689	153.215	23.1498		5	7.11493	5	167.458		35.6593	166.113	21.4669		23.1498	21.4669	22.3083
14-1		14-1							14-2		14-2
1	11.5315	1	96.2668						1	20.9183	1	141.495
2	24.9602	2	147.163						2	35.1142	2	167.583
3	46.5095	3	172.868						3	42.5019	3	193.948
4	23.3331	4	195.03						4	17.7444	4	198.994
5	12.4687	5	197.939		23.7606	161.853	14.6803		5	13.8635	5	176.067		26.0284	175.617	14.8211		14.6803	14.8211	14.7507
15-1		15-1							15-2		15-2
1	24.8816	1	100.264						1	26.3305	1	138.747
2	56.1995	2	152.182						2	59.1075	2	158.753
3	44.8407	3	164.816						3	50.2057	3	174.248
4	35.3246	4	175.522						4	18.9763	4	170.581
5	16.0752	5	169.42		35.4643	152.441	23.2643		5	15.1688	5	142.982		33.9578	157.062	21.6206		23.2643	21.6206	22.4425
16-1		16-1							16-2		16-2
1	13.0718	1	83.0188						1	21.0493	1	136.685
2	21.6231	2	140.948						2	35.7473	2	143.343
3	29.5696	3	168.649						3	31.0554	3	166.36
4	4.02867	4	189.639						4	0	4	195.892
5	0	5	195.531		13.6587	155.557	8.78047		5	0	5	153.398		17.5704	159.135	11.0412		8.78047	11.0412	9.91082
17-1		17-1							17-2		17-2
1	0	1	99.2692						1	2.33069	1	144.28
2	28.0791	2	148.395						2	30.3613	2	161.523
3	3.53985	3	164.652						3	2.78816	3	174.159
4	4.68888	4	178.191						4	5.5587	4	178.452
5	0	5	173.857		7.26157	152.873	4.75007		5	0	5	133.945		8.20777	158.472	5.17933		4.75007	5.17933	4.9647
18-1		18-1							18-2		18-2
1	20.4131	1	95.601						1	32.4459	1	140.263
2	49.5794	2	147.097						2	51.7065	2	158.06
3	48.6074	3	159.113						3	52.8478	3	171.484
4	36.7361	4	171.119						4	22.2181	4	183.025
5	16.1615	5	182.76		34.2995	151.138	22.6942		5	7.09646	5	134.957		33.2629	157.558	21.1116		22.6942	21.1116	21.9029
19-1		19-1							19-2		19-2
1	0	1	64.2543						1	0	1	107.3
2	3.8749	2	118.041						2	7.06682	2	143.521
3	13.339	3	151.538						3	23.0264	3	167.302
4	0	4	168.651						4	0	4	183.032
5	0	5	181.835		3.44278	136.864	2.51547		5	0	5	152.385		6.01865	150.708	3.99359		2.51547	3.99359	3.25453
20-1		20-1							20-2		20-2
1	15.0924	1	85.5351						1	25.6797	1	129.349
2	46.2805	2	137.353						2	41.3125	2	153.194
3	44.1534	3	160.141						3	15.7324	3	165.636
4	27.2317	4	170.935						4	10.699	4	169.737
5	13.9906	5	167.894		29.3497	144.371	20.3293		5	14.9807	5	134.658		21.6809	150.515	14.4045		20.3293	14.4045	17.3669
21-1		21-1							21-2		21-2
1	10.8253	1	90.1565						1	30.8441	1	145.729
2	34.9475	2	151.709						2	51.1559	2	167.493
3	60.7187	3	176.103						3	57.5032	3	189.552
4	26.1002	4	176.376						4	32.966	4	188.754
5	0	5	175.511		26.5184	153.971	17.223		5	0	5	161.841		34.4938	170.674	20.2104		17.223	20.2104	18.7167
22-1		22-1							22-2		22-2
1	9.55816	1	83.2997						1	12.9387	1	131.255
2	26.8691	2	133.272						2	40.6351	2	155.182
3	50.2736	3	163.12						3	42.9323	3	177.928
4	29.4803	4	181.729						4	15.7259	4	180.95
5	9.76778	5	179.764		25.1898	148.237	16.9929		5	6.8091	5	143.113		23.8082	157.686	15.0985		16.9929	15.0985	16.0457
23-1		23-1							23-2		23-2
1	11.2974	1	78.0976						1	21.7541	1	129.49
2	46.1384	2	132.725						2	56.2902	2	152.616
3	58.068	3	154.33						3	54.9191	3	152.983
4	44.4692	4	168.231						4	44.025	4	174.057
5	12.9893	5	170.379		34.5925	140.752	24.5768		5	17.268	5	140.139		38.8513	149.857	25.9256		24.5768	25.9256	25.2512
24-1		24-1							24-2		24-2
1	25.0517	1	114.819						1	25.9546	1	139.734
2	51.5892	2	154.799						2	53.7443	2	161.357
3	26.3378	3	165.914						3	39.6317	3	143.096
4	35.234	4	172.912						4	30.1607	4	175.072
5	25.495	5	168.903		32.7416	155.469	21.0598		5	19.1619	5	141.201		33.7306	152.092	22.1778		21.0598	22.1778	21.6188
	Sham	Model	SLT16.5mg/kg	SLT33mg/kg
1	0	22.7003	3.98516	4.9647
2	0	26.5221	26.6157	21.9029
3	0	22.384	29.5141	3.25453
4	0	17.4197	13.6665	17.3669
5	0	23.4399	22.3083	18.7167
6	0	6.92472	14.7507	16.0457
7	0	21.6448	22.4425	25.2512
8	0	26.5398	9.91082	21.6188
		20.9469	17.8992	16.1402

## Sheet: Figure1d
体重
	正常组	模型组	SLT16.5mg/kg	SLT33mg/kg
1	220	234	217	223
2	216	233	216	222
3	221	220	214	221
4	213	216	212	216
5	212	222	217	213
6	215	214	221	214
7	200	220	226	220
8	205	215	212	216
神经行为评分6h
	正常组	模型组	SLT16.5mg/kg	SLT33mg/kg
1		2	3	3
2		3	3	2
3		1	3	2
4		2	2	2
5		3	2	2
6		2	1	2
7		2	2	3
8		3	1	1
神经行为评分24h
	正常组	模型组	SLT16.5mg/kg	SLT33mg/kg
1		2	2	2
2		3	2	2
3		1	3	1
4		2	2	1
5		3	1	1
6		2	1	1
7		2	1	2
8		3	2	1

## Sheet: Figure2a
分组	皿重（g）	体重	湿重（整脑g）	皿重+半脑湿重	干重（不去皮）		脑指数%		脑含水量%
假手术组	1.372	223	1.323	2.063	1.51		0.593274		0.691	0.138	0.800289			脑指数%
	1.602	232	1.358	2.33	1.745		0.585345		0.728	0.143	0.803571			0.593274	0.778173	0.802646	0.698454
	1.484	226	1.334	2.194	1.625		0.590265		0.71	0.141	0.801408			0.585345	0.79734	0.739153	0.650463
	1.458	216	1.273	2.143	1.596		0.589352		0.685	0.138	0.79854			0.590265	0.804301	0.812042	0.776596
	1.538	210	1.226	2.193	1.662		0.58381		0.655	0.124	0.810687			0.589352	0.758854	0.838021	0.704103
	1.538	216	1.201	2.201	1.668		0.556019		0.663	0.13	0.803922			0.58381	0.83883	0.624171	0.66028
	1.461	218	1.249	2.121	1.593		0.572936		0.66	0.132	0.8			0.556019	0.834872	0.748259	0.689862
								0.581571				0.802631		0.572936	0.8415	0.761538	0.7535
模型组	1.37	197	1.533	2.239	1.513		0.778173		0.869	0.143	0.835443
	1.395	188	1.499	2.222	1.523		0.79734		0.827	0.128	0.845224			脑含水量%
	1.601	186	1.496	2.483	1.745		0.804301		0.882	0.144	0.836735			0.800289	0.835443	0.838303	0.806711
	1.54	192	1.457	2.375	1.677		0.758854		0.835	0.137	0.835928			0.803571	0.845224	0.821382	0.792531
	1.537	188	1.577	2.289	1.674		0.83883		0.752	0.137	0.817819			0.801408	0.836735	0.841044	0.815789
	1.461	195	1.628	2.426	1.612		0.834872		0.965	0.151	0.843523			0.79854	0.835928	0.831868	0.814266
	1.487	200	1.683	2.429	1.627		0.8415		0.942	0.14	0.85138			0.810687	0.817819	0.800292	0.797386
	1.487	204	1.38	2.282	1.639		0.676471		0.795	0.152	0.808805			0.803922	0.843523	0.847518	0.817536
	1.46	179	1.356	2.222	1.604		0.757542		0.762	0.144	0.811024			0.8	0.85138	0.823529	0.846865
	1.534	192	1.606	2.472	1.681		0.836458		0.938	0.147	0.843284
	1.466	183	1.565	2.354	1.608		0.855191		0.888	0.142	0.84009
								0.798139				0.833569
SLT-H	1.599	194	1.355	2.344	1.743		0.698454		0.745	0.144	0.806711
	1.485	216	1.405	2.208	1.635		0.650463		0.723	0.15	0.792531
	1.597	188	1.46	2.395	1.744		0.776596		0.798	0.147	0.815789
	1.535	195	1.373	2.278	1.673		0.704103		0.743	0.138	0.814266
	1.604	214	1.413	2.369	1.759		0.66028		0.765	0.155	0.797386
	1.46	217	1.497	2.304	1.614		0.689862		0.844	0.154	0.817536
	1.408	200	1.507	2.381	1.557		0.7535		0.973	0.149	0.846865
								0.704751				0.813012
SLT-L	1.618	189	1.517	2.49	1.759		0.802646		0.872	0.141	0.838303
	1.408	189	1.397	2.175	1.545		0.739153		0.767	0.137	0.821382
	1.539	191	1.551	2.382	1.673		0.812042		0.843	0.134	0.841044
	1.566	192	1.609	2.476	1.719		0.838021		0.91	0.153	0.831868
	1.615	211	1.317	2.301	1.752		0.624171		0.686	0.137	0.800292
	1.564	201	1.504	2.41	1.693		0.748259		0.846	0.129	0.847518
	1.41	182	1.386	2.215	1.547		0.761538		0.805	0.137	0.829814
	1.601	220	1.607	2.337	1.749		0.730455		0.736	0.148	0.798913
	1.399	187	1.512	2.213	1.551		0.808556		0.814	0.152	0.813268
	1.746	193	1.488	2.575	1.879		0.770984		0.829	0.133	0.839566
								0.763582				0.826197

## Sheet: Figure3g-h
SOD	1	2	3	4	5	6	7	8	9	10	11	12
A	0.445	0.442	0.38	0.375	0.393	0.391	0.409	0.406	0.384	0.385	0.406	0.411	450
B	0.053	0.059	0.386	0.337	0.414	0.413	0.368	0.366	0.387	0.39	0.397	0.397	450
C	0.054	0.054	0.386	0.383	0.383	0.379	0.389	0.385	0.376	0.376	0.396	0.398	450
D	0.367	0.346	0.377	0.377	0.404	0.405	0.378	0.381	0.377	0.376	0.385	0.388	450
E	0.389	0.394	0.39	0.389	0.39	0.391	0.38	0.382	0.371	0.369	0.369	0.365	450
F	0.403	0.394	0.397	0.388	0.356	0.35	0.384	0.384	0.366	0.365	0.399	0.403	450
G	0.39	0.393	0.384	0.38	0.385	0.382	0.395	0.401	0.386	0.394	0.372	0.375	450
H	0.401	0.398	0.406	0.407	0.408	0.409	0.396	0.396	0.404	0.407	0.398	0.404	450
对照	0.4435
对照空白	0.053
测定空白	0.054											Sham	pMCAO	SLT-L	SLT-H
	0.367	0.346	0.3565	0.3905	0.3025	0.088	0.225352	5.40845	0.0556615	97.1669		62.745	97.1669	59.8643	106.589
	0.389	0.394	0.3915		0.3375	0.053	0.135723	3.25736	0.0710376	45.8541		86.5512	45.8541	60.1458	68.7398
	0.403	0.394	0.3985		0.3445	0.046	0.117798	2.82714	0.0698075	40.4992		90.369	40.4992	90.9113	104.495
	0.39	0.393	0.3915		0.3375	0.053	0.135723	3.25736	0.0611969	53.2276		54.0732	53.2276	114.731	56.1803
	0.401	0.398	0.3995		0.3455	0.045	0.115237	2.76569	0.0747278	37.0101		104.034	37.0101	46.3777	41.1129
	0.38	0.375	0.3775		0.3235	0.067	0.171575	4.1178	0.0691924	59.5122		48.8017	59.5122	51.4647	63.2019
	0.386	0.337	0.3615		0.3075	0.083	0.212548	5.10115	0.0661172	77.1532		34.2292	77.1532	66.224	85.5731
	0.386	0.383	0.3845		0.3305	0.06	0.153649	3.68758	0.0679624	54.2592		68.5987	54.2592	71.6756	166.545
	0.377	0.377	0.377		0.323	0.0675	0.172855	4.14853	0.0661172	62.745	Average	68.6752	58.0853	70.1743	86.5547
	0.39	0.389	0.3895		0.3355	0.055	0.140845	3.38028	0.0390553	86.5512
	0.397	0.388	0.3925		0.3385	0.052	0.133163	3.1959	0.035365	90.369
	0.384	0.38	0.382		0.328	0.0625	0.160051	3.84123	0.0710376	54.0732
	0.406	0.407	0.4065		0.3525	0.038	0.0973111	2.33547	0.0224491	104.034
	0.393	0.391	0.392		0.338	0.0525	0.134443	3.22663	0.0661172	48.8017
	0.414	0.413	0.4135		0.3595	0.031	0.0793854	1.90525	0.0556615	34.2292
	0.383	0.379	0.381		0.327	0.0635	0.162612	3.90269	0.0568916	68.5987
	0.404	0.405	0.4045		0.3505	0.04	0.102433	2.45839	0.0230641	106.589
	0.39	0.391	0.3905		0.3365	0.054	0.138284	3.31882	0.048281	68.7398
	0.356	0.35	0.353		0.299	0.0915	0.234315	5.62356	0.0538163	104.495
	0.385	0.382	0.3835		0.3295	0.061	0.15621	3.74904	0.0667323	56.1803
	0.408	0.409	0.4085		0.3545	0.036	0.0921895	2.21255	0.0538163	41.1129
	0.409	0.406	0.4075		0.3535	0.037	0.0947503	2.27401	0.0359801	63.2019
	0.368	0.366	0.367		0.313	0.0775	0.198464	4.76312	0.0556615	85.5731
	0.389	0.385	0.387		0.333	0.0575	0.147247	3.53393	0.021219	166.545
	0.378	0.381	0.3795		0.3255	0.065	0.166453	3.99488	0.0667323	59.8643
	0.38	0.382	0.381		0.327	0.0635	0.162612	3.90269	0.0648871	60.1458
	0.384	0.384	0.384		0.33	0.0605	0.15493	3.71831	0.0409004	90.9113
	0.395	0.401	0.398		0.344	0.0465	0.119078	2.85787	0.0249093	114.731
	0.396	0.396	0.396		0.342	0.0485	0.1242	2.98079	0.0642721	46.3777
	0.384	0.385	0.3845		0.3305	0.06	0.153649	3.68758	0.0716526	51.4647
	0.387	0.39	0.3885		0.3345	0.056	0.143406	3.44174	0.0519712	66.224
	0.376	0.376	0.376		0.322	0.0685	0.175416	4.20999	0.0587367	71.6756
	0.377	0.376	0.3765		0.3225	0.068	0.174136	4.17926	0.0464358	90.0007
	0.371	0.369	0.37		0.316	0.0745	0.190781	4.57875	0.0642721	71.24
	0.366	0.365	0.3655		0.3115	0.079	0.202305	4.85531	0.0667323	72.7581
	0.386	0.394	0.39		0.336	0.0545	0.139565	3.34955	0.0421305	79.5042
	0.404	0.407	0.4055		0.3515	0.039	0.099872	2.39693	0.0224491	106.772
	0.406	0.411	0.4085		0.3545	0.036	0.0921895	2.21255	0.0384402	57.5581
	0.397	0.397	0.397		0.343	0.0475	0.121639	2.91933	0.0439756	66.3853
	0.396	0.398	0.397		0.343	0.0475	0.121639	2.91933	0.0199889	146.048
	0.385	0.388	0.3865		0.3325	0.058	0.148528	3.56466	0.0532013	67.0033
	0.369	0.365	0.367		0.313	0.0775	0.198464	4.76312	0.0593517	80.2525
	0.399	0.403	0.401		0.347	0.0435	0.111396	2.6735	0.0298296	89.6255
	0.372	0.375	0.3735		0.3195	0.071	0.181818	4.36364	0.062427	69.8999
	0.398	0.404	0.401		0.347	0.0435	0.111396	2.6735	0.0267544	99.9273
	0.401	0.397	0.399		0.345	0.0455	0.116517	2.79641	0.0249093	112.264
	0.395	0.392	0.3935		0.3395	0.051	0.130602	3.13444	0.0396703	79.0123
	0.381	0.295	0.338		0.284	0.1065	0.272727	6.54545	0.0464358	140.957
GSH	1	2	3	4	5	6	7	8	9	10	11	12
A	0.077	0.077	0.396	0.392	0.223	0.227	0.273	0.274	0.217	0.217	0.227	0.226	405
B	0.162	0.162	0.372	0.372	0.241	0.241	0.167	0.164	0.294	0.304	0.131	0.127	405
C	0.342	0.344	0.35	0.38	0.154	0.145	0.37	0.369	0.238	0.239	0.358	0.358	405
D	0.39	0.388	0.188	0.193	0.216	0.219	0.178	0.176	0.36	0.368	0.349	0.345	405
E	0.337	0.343	0.183	0.183	0.27	0.268	0.368	0.373	0.336	0.329	0.161	0.16	405
F	0.369	0.373	0.36	0.364	0.335	0.331	0.152	0.15	0.181	0.178	0.319	0.32	405
G	0.401	0.396	0.124	0.124	0.295	0.299	0.372	0.376	0.125	0.124	0.187	0.185	405
H	0.383	0.385	0.28	0.289	0.153	0.156	0.321	0.32	0.201	0.201	0.141	0.136	405
	1	2	3	4	5	6	7	8	9	10	11	12
A	0.318	0.317	0.05	0.05	0.191	0.188	0.05	0.05	0.05	0.051	0.05	0.05	405
B	0.315	0.315	0.05	0.05	0.249	0.251	0.05	0.05	0.05	0.049	0.05	0.05	405
C	0.304	0.239	0.05	0.05	0.05	0.05	0.05	0.049	0.05	0.05	0.05	0.051	405
D	0.049	0.049	0.049	0.049	0.049	0.05	0.05	0.05	0.05	0.05	0.05	0.05	405
E	0.049	0.049	0.05	0.05	0.05	0.05	0.05	0.05	0.05	0.05	0.05	0.05	405
F	0.05	0.049	0.051	0.05	0.05	0.05	0.049	0.051	0.051	0.052	0.051	0.05	405
G	0.049	0.05	0.049	0.05	0.05	0.049	0.05	0.05	0.05	0.05	0.051	0.05	405
H	0.05	0.05	0.05	0.049	0.05	0.049	0.05	0.05	0.05	0.05	0.05	0.051	405
	0.077	0.077	0.077
	0.162	0.162	0.162								Sham	pMCAO	SLT-L	SLT-H
	0.342	0.344	0.343	-0.0415	0.085	-0.123696	-4.94784	5.56615	-0.888916		22.4889	20.4984	14.7925	20.6268
	0.39	0.388	0.389	0.0045		0.0134128	0.536513	7.10376	0.0755252		20.6684	13.6759	13.6944
	0.337	0.343	0.34	-0.0445		-0.132638	-5.30551	6.98075	-0.760021		17.7294	14.105	16.7891	33.7692
	0.369	0.373	0.371	-0.0135		-0.0402385	-1.60954	6.11969	-0.26301		22.6078	18.8798	18.0528	13.9801
	0.401	0.396	0.3985	0.014		0.0417288	1.66915	7.47278	0.223364		20.246	9.85235	19.2375	21.7458
	0.383	0.385	0.384	-0.0005		-0.00149031	-0.0596125	6.91924	-0.00861547		20.8795	14.7688	10.1363	15.9922
	0.396	0.392	0.394	0.0095		0.0283159	1.13264	6.61172	0.171308		22.5624	12.5126	16.613	12.6767
	0.372	0.372	0.372	-0.0125		-0.0372578	-1.49031	6.79624	-0.219285		20.4265	13.5655	19.6272	17.7863
	0.35	0.38	0.365	-0.0195		-0.0581222	-2.32489	6.61172	-0.351631		20.9511	14.7323	16.1179	19.511
	0.188	0.193	0.1905	-0.194		-0.578241	-23.1297	3.90553	-5.92228
	0.183	0.183	0.183	-0.2015		-0.600596	-24.0238	3.5365	-6.79311
	0.36	0.364	0.362	-0.0225		-0.0670641	-2.68256	7.10376	-0.377626
	0.124	0.124	0.124	-0.2605		-0.776453	-31.0581	2.24491	-13.8349
	0.28	0.289	0.2845	-0.1		-0.298063	-11.9225	6.61172	-1.80324
	0.223	0.227	0.225	-0.1595		-0.47541	-19.0164	5.56615	-3.41644
	0.241	0.241	0.241	-0.1435		-0.42772	-17.1088	5.68916	-3.00726
	0.154	0.145	0.1495	-0.235		-0.700447	-28.0179	2.30641	-12.1478
	0.216	0.219	0.2175	-0.167		-0.497765	-19.9106	4.8281	-4.1239
	0.27	0.268	0.269	-0.1155		-0.344262	-13.7705	5.38163	-2.55879
	0.335	0.331	0.333	-0.0515		-0.153502	-6.14009	6.67323	-0.920108
	0.295	0.299	0.297	-0.0875		-0.260805	-10.4322	5.38163	-1.93848
	0.153	0.156	0.1545	-0.23		-0.685544	-27.4218	3.59801	-7.62137
	0.273	0.274	0.2735	-0.111		-0.330849	-13.234	5.56615	-2.37758
	0.167	0.164	0.1655	-0.219		-0.652757	-26.1103	2.1219	-12.3051
	0.37	0.369	0.3695	-0.015		-0.0447094	-1.78838	6.67323	-0.267993
	0.178	0.176	0.177	-0.2075		-0.61848	-24.7392	6.48871	-3.81265
	0.368	0.373	0.3705	-0.014		-0.0417288	-1.66915	4.09004	-0.408101
	0.152	0.15	0.151	-0.2335		-0.695976	-27.839	2.49093	-11.1762
	0.372	0.376	0.374	-0.0105		-0.0312966	-1.25186	6.42721	-0.194775
	0.321	0.32	0.3205	-0.064		-0.19076	-7.6304	7.16526	-1.06492
	0.217	0.217	0.217	-0.1675		-0.499255	-19.9702	5.19712	-3.84255
	0.294	0.304	0.299	-0.0855		-0.254844	-10.1937	5.87367	-1.7355
	0.238	0.239	0.2385	-0.146		-0.435171	-17.4069	4.64358	-3.74858
	0.36	0.368	0.364	-0.0205		-0.0611028	-2.44411	6.42721	-0.380276
	0.336	0.329	0.3325	-0.052		-0.154993	-6.1997	6.67323	-0.929041
	0.181	0.178	0.1795	-0.205		-0.611028	-24.4411	4.21305	-5.80129
	0.125	0.124	0.1245	-0.26		-0.774963	-30.9985	2.24491	-13.8083
	0.201	0.201	0.201	-0.1835		-0.546945	-21.8778	3.84402	-5.69138
	0.227	0.226	0.2265	-0.158		-0.470939	-18.8376	4.39756	-4.28363
	0.131	0.127	0.129	-0.2555		-0.76155	-30.462	1.99889	-15.2394
	0.358	0.358	0.358	-0.0265		-0.0789866	-3.15946	5.32013	-0.59387
	0.349	0.345	0.347	-0.0375		-0.111773	-4.47094	5.93517	-0.753295
	0.161	0.16	0.1605	-0.224		-0.66766	-26.7064	2.98296	-8.95298
	0.319	0.32	0.3195	-0.065		-0.193741	-7.74963	6.2427	-1.24139
	0.187	0.185	0.186	-0.1985		-0.591654	-23.6662	2.67544	-8.84571
	0.141	0.136	0.1385	-0.246		-0.733234	-29.3294	2.49093	-11.7745
	0.318	0.317	0.3175	-0.067		-0.199702	-7.98808	3.96703	-2.01361
	0.315	0.315	0.315	-0.0695		-0.207154	-8.28614	4.64358	-1.78443
	0.304	0.239	0.2715	-0.113		-0.336811	-13.4724	4.64358	-2.9013

## Sheet: Figure4
Normal	1	2	3	4	5	6	7	8	9	10	11	12
A	0.047	0.047	0.047	0.047	0.046	0.047	0.047	0.047	0.049	0.048	0.048	0.047	450
B	0.042	0.526	0.572	0.546	0.521	0.521	0.534	0.587	0.562	0.561	0.197	0.047	450
C	0.042	0.523	0.602	0.538	0.545	0.554	0.53	0.593	0.595	0.556	0.192	0.047	450
D	0.042	0.533	0.538	0.529	0.532	0.543	0.563	0.571	0.617	0.625	0.194	0.047	450
E	0.042	0.573	0.567	0.542	0.543	0.542	0.536	0.577	0.558	0.591	0.188	0.046	450
F	0.043	0.54	0.546	0.525	0.521	0.567	0.537	0.613	0.57	0.584	0.043	0.047	450
G	0.042	0.523	0.521	0.495	0.492	0.486	0.487	0.665	0.606	0.503	0.043	0.047	450
H	0.047	0.047	0.047	0.047	0.047	0.047	0.047	0.047	0.047	0.047	0.047	0.047	450
	average		control	1.5625	3.125	6.25	12.5	25	50	100	0.19275
		0.379	0.425	0.399	0.374	0.374	0.387	0.44	0.415	0.414
		0.376	0.455	0.391	0.398	0.407	0.383	0.446	0.448	0.409
		0.386	0.391	0.382	0.385	0.396	0.416	0.424	0.47	0.478
		0.426	0.42	0.395	0.396	0.395	0.389	0.43	0.411	0.444
		0.393	0.399	0.378	0.374	0.42	0.39	0.466	0.423	0.437
		0.376	0.374	0.348	0.345	0.339	0.34	0.518	0.459	0.356
OGD	1	2	3	4	5	6	7	8	9	10	11	12
A													450
B		0.042	0.601	0.658	0.638	0.654	0.665	0.676	0.692	0.597	0.147		450
C		0.043	0.636	0.74	0.754	0.766	0.76	0.786	0.775	0.684	0.148		450
D		0.042	0.648	0.736	0.761	0.765	0.8	0.753	0.704	0.611	0.149		450
E		0.042	0.617	0.722	0.725	0.699	0.733	0.775	0.787	0.646	0.042		450
F		0.042	0.606	0.752	0.724	0.712	0.737	0.778	0.736	0.651	0.042		450
G		0.042	0.594	0.658	0.644	0.671	0.782	0.693	0.656	0.606	0.043		450
H													450
											0.148
			0.453	0.658	0.638	0.654	0.665	0.676	0.692	0.597	0.629125	OGD	0.578506
			0.488	0.74	0.754	0.766	0.76	0.786	0.775	0.684	0.719125	SLT3.125
			0.648	0.736	0.761	0.765	0.8	0.753	0.704	0.611	0.72225	6.25
			0.617	0.722	0.725	0.699	0.733	0.775	0.787	0.646	0.713	12.5
			0.606	0.752	0.724	0.712	0.737	0.778	0.736	0.651	0.712	25
	1	2	3	4	5	6	7	8	9	10	11	12
A													450
B		0.044	0.059	0.06	0.058	0.058	0.059	0.058	0.059	0.057	0.043		450
C		0.043	1.086	1.036	1.149	1.126	1.16	1.111	1.127	1.05	0.151		450
D		0.043	1.066	1.162	1.148	1.161	1.153	1.098	1.147	1.109	0.15		450
E		0.043	1.206	1.13	1.102	1.108	1.136	1.137	1.037	1.112	0.15		450
F		0.043	1.109	1.199	1.136	1.112	1.161	1.138	1.145	1.117	0.149		450
G		0.043	0.058	0.059	0.057	0.057	0.057	0.057	0.058	0.058	0.044		450
H													450
											0.150333
			1.043	0.993	1.106	1.083	1.117	1.068	1.084	1.007	1.06262	control
			1.023	1.119	1.105	1.118	1.11	1.055	1.104	1.066	1.0875	control dmso
			1.163	1.087	1.059	1.065	1.093	1.094	0.994	1.069	1.078	control
			1.066	1.156	1.093	1.069	1.118	1.095	1.102	1.074	1.09663	control dmso

## Sheet: Figure6
	1	2	3	4	5	6	7	8	9	10	11	12
A	0.047	0.047	0.046	0.047	0.046	0.046	0.047	0.046	0.046	0.047	0.046	0.046	450
B	0.046	0.654	1.032	0.596	0.771	0.747	1.168	0.557	0.668	0.047	0.047	0.046	450
C	0.046	0.493	0.588	0.526	0.568	0.545	0.667	0.639	0.62	0.049	0.047	0.045	450
D	0.045	0.496	0.74	1.312	0.56	0.612	0.479	0.559	0.594	0.048	0.047	0.045	450
E	0.045	0.456	0.414	0.418	0.423	0.496	0.517	0.872	0.446	0.048	0.046	0.045	450
F	0.045	0.522	0.597	0.555	0.647	0.933	0.579	0.655	0.73	0.047	0.046	0.045	450
G	0.045	1.039	1.177	1.109	1.161	1.92	1.207	1.101	1.155	0.046	0.046	0.045	450
H	0.047	1.079	1.299	1.457	1.262	1.343	1.228	1.384	1.159	0.046	0.045	0.045	450
										平均值
	m-1	0.654		0.596	0.771	0.747		0.557	0.668	0.6655	m-1
	mc-1	0.493	0.588	0.526	0.568	0.545	0.667	0.639	0.62	0.58075	mc-1
	1147-1	0.496	0.74		0.56	0.612	0.479	0.559	0.594	0.577143	1147-1
	1220-1	0.456	0.414	0.418	0.423	0.496	0.517		0.446	0.452857	1441-1
	1441-1	0.522	0.597	0.555	0.647		0.579	0.655		0.5925	1220-1
	n-1	1.039	1.177	1.109	1.161	1.92	1.207	1.101	1.155	1.23362	n-1
	nc-1	1.079	1.299	1.457	1.262	1.343	1.228	1.384	1.159	1.27638	nc-1

## Sheet: Figure8a-b
软件版本	2.06.10
实验文件路径:	E:\范晓迪\bzr\20200820CCK8.xpt
方案文件路径:
板编号	板 1
日期	2020-08-20
时间	16:06:30
检测仪类型:	Synergy 4
检测仪序列号:	Unknown
检测类型	检测仪
程序详细信息
板类型	96 WELL PLATE
振板	中, 0:10 (MM:SS)
检测	吸收光 终点
	全板
	波长: 450
	检测速度: 正常, 延迟: 100 msec, 测量值/数据点: 8
结果
实际温度:	27.9
		1	2	3	4	5	6	7	8	9	10	11	12
	A	1.002	0.942	0.688	0.752	0.752	0.923	0.98	0.758	0.994	0.952	0.796	0.944	450
	B	0.963	0.938	0.646	0.73	0.717	0.899	0.959	0.756	0.967	0.927	0.763	0.907	450
	C	0.964	0.943	0.625	0.738	0.725	0.893	0.986	0.738	0.956	0.948	0.766	0.893	450
	D	0.907	0.934	0.665	0.729	0.764	0.891	1.009	0.747	0.968	0.946	0.747	0.87	450
	E	0.887	0.937	0.649	0.721	0.749	0.867	0.97	0.747	0.947	0.953	0.739	0.855	450
	F	0.911	0.931	0.653	0.723	0.761	0.881	0.997	0.764	0.936	0.935	0.742	0.858	450
	G	0.883	0.894	0.667	0.716	0.764	0.872	1.008	0.775	0.961	0.944	0.744	0.878	450
	H	0.909	0.916	0.657	0.737	0.771	0.904	1.004	0.806	0.968	0.959	0.762	0.124	450
		0.878	0.818	0.564	0.628	0.628	0.799	0.856	0.634	0.87	0.828	0.672	0.82
		0.839	0.814	0.522	0.606	0.593	0.775	0.835	0.632	0.843	0.803	0.639	0.783
		0.84	0.819	0.501	0.614	0.601	0.769	0.862	0.614	0.832	0.824	0.642	0.769
		0.783	0.81	0.541	0.605	0.64	0.767	0.885	0.623	0.844	0.822	0.623	0.746
		0.763	0.813	0.525	0.597	0.625	0.743	0.846	0.623	0.823	0.829	0.615	0.731
		0.787	0.807	0.529	0.599	0.637	0.757	0.873	0.64	0.812	0.811	0.618	0.734
		0.759	0.77	0.543	0.592	0.64	0.748	0.884	0.651	0.837	0.82	0.62	0.754
		0.785	0.792	0.533	0.613	0.647	0.78	0.88	0.682	0.844	0.835	0.638
	1.35462	1.53862	0.878	0.818	0.564	0.628	0.628	0.799	0.856	0.634	0.87	0.828	0.672	0.82
	1.31763	1.50162	0.839	0.814	0.522	0.606	0.593	0.775	0.835	0.632	0.843	0.803	0.639	0.783
	1.29163	1.48162	0.84	0.819	0.501	0.614	0.601	0.769	0.862	0.614	0.832	0.824	0.642	0.769
	1.28363	1.50663	0.783	0.81	0.541	0.605	0.64	0.767	0.885	0.623	0.844	0.822	0.623	0.746
	1.22663	1.48162	0.763	0.813	0.525	0.597	0.625	0.743	0.846	0.623	0.823	0.829	0.615	0.731
	1.30963	1.49263	0.787	0.807	0.529	0.599	0.637	0.757	0.873	0.64	0.812	0.811	0.618	0.734
	1.35462	1.52862	0.759	0.77	0.543	0.592	0.64	0.748	0.884	0.651	0.837	0.82	0.62	0.754
	1.32363	1.50862	0.785	0.792	0.533	0.613	0.647	0.78	0.88	0.682	0.844	0.835	0.638
	1.30775	1.505
	103.584	102.234	58.3389	54.3522	37.4751	41.7276	41.7276	53.0897	56.8771	42.1262	57.8073	55.0166	44.6512	54.485
	100.755	99.7757	55.7475	54.0864	34.6844	40.2658	39.402	51.495	55.4817	41.9934	56.0133	53.3555	42.4585	52.0266
	98.767	98.4468	55.814	54.4186	33.289	40.7973	39.9336	51.0963	57.2757	40.7973	55.2824	54.7508	42.6578	51.0963
	98.1552	100.108	52.0266	53.8206	35.9468	40.1993	42.5249	50.9635	58.804	41.3953	56.0797	54.6179	41.3953	49.5681
	93.7966	98.4468	50.6977	54.0199	34.8837	39.6678	41.5282	49.3688	56.2126	41.3953	54.6844	55.0831	40.8638	48.5714
	100.143	99.1777	52.2924	53.6213	35.1495	39.8007	42.3256	50.299	58.0066	42.5249	53.9535	53.887	41.0631	48.7708
	103.584	101.57	50.4319	51.1628	36.0797	39.3355	42.5249	49.701	58.7375	43.2558	55.6146	54.485	41.196	50.0997
	101.214	100.241	52.1595	52.6246	35.4153	40.7309	42.99	51.8272	58.4718	45.3156	56.0797	55.4817	42.392
	100	100	53.4385	53.5133	35.3654	40.3156	41.6196	50.9801	57.4834	42.3505	55.6894	54.5847	42.0847	50.6597
软件版本	2.06.10
实验文件路径:	E:\范晓迪\bzr\20200820CCK8.xpt
方案文件路径:
板编号	板 2
日期	2020-08-20
时间	16:09:50
检测仪类型:	Synergy 4
检测仪序列号:	233542
检测类型	检测仪
程序详细信息
板类型	96 WELL PLATE
振板	中, 0:10 (MM:SS)
检测	吸收光 终点
	全板
	波长: 450
	检测速度: 正常, 延迟: 100 msec, 测量值/数据点: 8
结果
实际温度:	28
		1	2	3	4	5	6	7	8	9	10	11	12
	A	0.046	0.046	0.121	1.472	1.656	0.045	0.045	0.045	0.046	0.046	0.045	0.045	450
	B	0.046	0.046	0.121	1.435	1.619	0.045	0.046	0.046	0.046	0.045	0.045	0.045	450
	C	0.046	0.045	0.116	1.409	1.599	0.046	0.046	0.046	0.045	0.045	0.045	0.044	450
	D	0.046	0.046	0.116	1.401	1.624	0.046	0.045	0.046	0.045	0.045	0.045	0.044	450
	E	0.045	0.046	0.114	1.344	1.599	0.047	0.045	0.046	0.046	0.045	0.046	0.045	450
	F	0.046	0.046	0.112	1.427	1.61	0.048	0.046	0.047	0.046	0.045	0.045	0.045	450
	G	0.046	0.046	0.119	1.472	1.646	0.047	0.046	0.046	0.046	0.046	0.046	0.046	450
	H	0.046	0.045	0.12	1.441	1.626	0.045	0.046	0.045	0.046	0.045	0.046	0.045	450
				0.117375	1.472	1.656
					1.435	1.619
					1.409	1.599
					1.401	1.624
					1.344	1.599
					1.427	1.61
					1.472	1.646
					1.441	1.626
	1	2	3	4	5	6	7	8	9	10	11	12
A	99	102	101	32436	31064	33572	38458	39995	42819	34470	41643	38618	485/20,528/20
B	18547	19057	21592	33684	31215	33799	38192	39721	40554	36584	41443	38465	485/20,528/20
C	34628	35480	37398	32069	30759	34058	37611	38925	35849	35140	40598	43132	485/20,528/20
D	64067	63703	64430	32701	30485	34660	37908	40935	42328	38529	41637	41914	485/20,528/20
E	96519	96185	95169	33088	30892	34378	39073	39437	36422	37580	38924	41972	485/20,528/20
F	OVRFLW	OVRFLW	OVRFLW	31821	31301	34265	38730	37352	35510	36980	39302	44328	485/20,528/20
G	43026	42613	42624	41261	41619	43112	44176	41625	40409	40336	39542	39297	485/20,528/20
H	37275	37519	38397	37674	38192	38634	48340	47808	44589	41185	41400	42111	485/20,528/20
	1	2	3	4	5	6	7	8	9	10	11	12
A	<0.000	<0.000	<0.000	0.326	0.308	0.341	0.406	0.427	0.464	0.353	0.449	0.408	[浓度]
B	0.141	0.147	0.181	0.343	0.31	0.344	0.403	0.423	0.434	0.381	0.446	0.406	[浓度]
C	0.355	0.367	0.392	0.321	0.304	0.348	0.395	0.413	0.371	0.362	0.435	0.469	[浓度]
D	0.748	0.743	0.753	0.329	0.3	0.356	0.399	0.439	0.458	0.407	0.449	0.452	[浓度]
E	1.181	1.177	1.163	0.335	0.305	0.352	0.414	0.419	0.379	0.395	0.412	0.453	[浓度]
F	?????	?????	?????	0.318	0.311	0.35	0.41	0.392	0.367	0.387	0.418	0.485	[浓度]
G	0.467	0.462	0.462	0.444	0.448	0.468	0.483	0.449	0.432	0.431	0.421	0.417	[浓度]
H	0.39	0.394	0.405	0.396	0.403	0.409	0.538	0.531	0.488	0.443	0.446	0.455	[浓度]
